# Supplementary material for: Radioprotective Effect of ε-Aminocaproic Acid in Acute Total-Body Gamma Irradiation in Rats
Source: Life (Basel). 2026 Jan 8;16(1):96. doi: 10.3390/life16010096 (PMC12843070; doi:10.3390/life16010096)
Supplement: Supplementary file 1 [file life-16-00096-s001.zip]

Archive with 1 entries (1 files):
- life-4056834-supplementary.pdf
